# Supplementary material for: Species Divergence and Phylogenetic Variation of Ecophysiological Traits in Lianas and Trees
Source: PLoS One. 2014 Jun 10;9(6):e99871. doi: 10.1371/journal.pone.0099871 (PMC4051759; doi:10.1371/journal.pone.0099871)
Supplement: Supporting Information S1 — Study sites (forests), liana and tree species, ecophysiological traits, and source references. (XLS) [file pone.0099871.s001.xls]

## Sheet: phylog signal lianas trees
climbers			μmol C m-2 s-1	μmol C m-2 s-1	cm2/g
trees	Species*	Family**	Rd	Amax	SLA	Source
Puyehue	Boquila trifoliolata	Lardizabalaceae	0.27	6.1	315	Gianoli et al. 2012
Chile	Cissus striata	Vitaceae	0.33	9.27	436	Gianoli et al. 2012
40º 39' S	Elytropus chilensis	Apocynaceae	0.26	7.07	247	Gianoli et al., unpubl.
72º 11' W	Griselinia racemosa	Griseliniaceae	0.35	6.85	116	Gianoli et al., unpubl.
	Hydrangea serratifolia	Hydrangeaceae	0.21	5	212	Gianoli et al. 2012
	Luzuriaga polyphylla	Alstroemeriaceae	0.19	5.74	238	Gianoli et al. 2012
	Luzuriaga radicans	Alstroemeriaceae	0.17	4.42	195	Gianoli et al. 2012
	Mitraria coccinea	Gesneriaceae	0.15	4.24	260	Gianoli et al. 2012
	Aextoxicon punctatum	Aextoxicaceae	0.24	2.8	278	Lusk & Del Pozo 2002
	Amomyrtus luma	Myrtaceae	0.45	3.7	443	Lusk & Del Pozo 2002
	Aristotelia chilensis	Elaeocarpaceae	0.73	8.4	757	Lusk & Del Pozo 2002
	Cladcluvia paniculata	Cunoniaceae	0.61	9	577	Lusk & Del Pozo 2002
	Dasyphyllum diacanthoides	Asteraceae	0.55	4.8	335	Lusk & Del Pozo 2002
	Drimys winteri	Winteraceae	0.64	4.5	385	Lusk & Del Pozo 2002
	Embothrium coccineum	Proteaceae	0.57	6.7	230	Lusk 2002
	Eucryphia cordifolia	Eucryphiaceae	0.68	5	498	Lusk & Del Pozo 2002
	Gevuina avellana	Proteaceae	0.49	3.6	114	Lusk 2002
	Laureliopsis philippiana	Atherospermataceae	0.56	4.6	519	Lusk & Del Pozo 2002
	Luma apiculata	Myrtaceae	0.38	3.3	137	Lusk 2002
	Myrceugenia planipes	Myrtaceae	0.57	3.5	220	Lusk & Del Pozo 2002
	Nothofagus dombeyi	Nothofagaceae	0.95	6.1	470	Lusk & Del Pozo 2002
	Nothofagus nitida	Nothofagaceae	0.96	6	431	Lusk & Del Pozo 2002
	Weinmannia trichosperma	Cunoniaceae	0.63	8	379	Lusk & Del Pozo 2002
Xishuangbanna	Bauhinia aurea	Fabaceae		4.17	207	Cai et al. 2007	estimated from graphs
China	Bauhinia claviflora	Fabaceae		4.17	373	Cai et al. 2007	estimated from graphs
21º 09' N	Bauhinia glauca	Fabaceae	0.67	6.62	179	Cai et al. 2009	SLA estimated from 1/LMA, after correcting g per m2 instead of cm2
99º 58' E	Bauhinia yunnanensis	Fabaceae	0.65	8.67	162	Cai et al. 2009
	Beaumontia grandiflora	Apocynaceae		11.79	161	Zhu & Cao 2010
	Bridelia insulana	Phyllanthaceae		12.35	167	Zhu & Cao 2010
	Byttneria aspera	Malvaceae	1.41	11.95	217	Cai et al. 2009
	Callerya cinerea	Fabaceae	1.54	12.65	93	Cai et al. 2009
	Celastrus paniculatus	Celastraceae	1.5	11.13	108	Cai et al. 2009
	Combretum indicum	Combretaceae		10.5		Zhu & Cao 2009
	Combretum latifolium	Combretaceae		10.85		Zhu & Cao 2009
	Urceola rosea	Apocynaceae		10.39	183	Zhu & Cao 2010
	Ficus subulata	Moraceae	0.56	7.72	146	Cai et al. 2009
	Fissistigma polyanthoides	Annonaceae	1.67	11.45	143	Cai et al. 2009
	Fissistigma polyanthum	Annonaceae	1.1	10.4	179	Cai et al. 2009
	Iodes ovalis	Icacinaceae	1.13	9.17	126	Cai et al. 2009
	Millettia dielsiana	Fabaceae	1.65	10.45	157	Cai et al. 2009
	Millettia pachycarpa	Fabaceae		12.05	169	Zhu & Cao 2010
	Phyllanthus flexuosus	Phyllanthaceae		10.87	234	Zhu & Cao 2010
	Securidaca inappendiculata	Polygalaceae	0.78	9.44	119	Cai et al. 2009
	Tetrastigma planicaule	Vitaceae	1.34	11.45	137	Cai et al. 2009
	Tinomiscium petiolare	Menispermaceae	0.87	9.95	168	Cai et al. 2009
	Uncaria macrophylla	Rubiaceae	0.78	9.08	90	Cai et al. 2009
	Uncaria rhynchophylla	Rubiaceae	0.82	8.46	87	Cai et al. 2009
	Ventilago denticulata	Rhamnaceae	1.14	10	158	Cai et al. 2009
	Ziziphus attopensis	Rhamnaceae	1.01	10.69	153	Cai et al. 2009
	Baccaurea ramiflora	Phyllanthaceae	1.06	9.87	114	Cai et al. 2009
	Bauhinia monandra	Fabaceae		9.75	239	Cai et al. 2007	estimated from graphs
	Bauhinia purpurea	Fabaceae		8.5	199	Cai et al. 2007	estimated from graphs
	Bauhinia variegata	Fabaceae		10.28	219	Zhu & Cao 2010
	Barringtonia macrostachya	Lecythidaceae	1.06	10.56	78	Cai et al. 2009
	Bischofia javanica	Phyllanthaceae		8.55	117	Zhu & Cao 2010
	Carallia brachiata	Rhizophoraceae	0.58	6.58	99	Cai et al. 2009
	Castanopsis indica	Fagaceae	1.65	11.34	105	Cai et al. 2009
	Ficus auriculata	Moraceae	0.72	7.89	131	Cai et al. 2009
	Ficus callosa	Moraceae	1.89	17.5	96	Cai et al. 2009
	Ficus cyrtophylla	Moraceae	0.89	9.69	199	Cai et al. 2009
	Ficus hirta	Moraceae	1.18	11.88	119	Cai et al. 2009
	Ficus superba	Moraceae	1.07	10.32	123	Cai et al. 2009
	Kopsia officinalis	Apocynaceae		7.65	159	Zhu & Cao 2010
	Leea asiatica	Vitaceae	0.85	7.76	81.1	Cai et al. 2009
	Lepisanthes senegalensis	Sapindaceae	0.48	6.05	163.4	Cai et al. 2009
	Litsea panamanja	Lauraceae	1.06	9.58	108.1	Cai et al. 2009
	Mayodendron igneum	Bignoniaceae	0.82	8.08	127	Cai et al. 2009
	Millettia leptobotrya	Fabaceae		11.18	202	Zhu & Cao 2010
	Mucuna macrocarpa	Fabaceae		13.84	197	Zhu & Cao 2010
	Shorea chinensis	Dipterocarpaceae	0.96	9.07	136	Cai et al. 2009
	Syzygium megacarpum	Myrtaceae	1.65	11.65	87	Cai et al. 2009
	Syzygium szemaoense	Myrtaceae		10.36		Zhu & Cao 2009
Riberalta	Uncaria guianensis	Rubiaceae			152	Selaya & Anten 2008
Bolivia	Brosimum lactescens	Moraceae			149	Selaya & Anten 2008
10º 59' S	Couratari guianensis	Lecythidaceae			123	Selaya & Anten 2008
66º 04' W	Pseudolmedia laevis	Moraceae			173	Selaya & Anten 2008
	Rinoreocarpus ulei	Violaceae			230	Selaya & Anten 2008
											Amass
San Lorenzo	Abuta panamensis	Menispermaceae		9.87483	142	Santiago & Wright 2007	Amax obtained from Amass / SLA				143.8
Panama	Anomospermum reticulatum	Menispermaceae		13.7717	111	Santiago & Wright 2007	Amax obtained from Amass / SLA				80.6
9º 17' N	Bignonia corymbosa	Bignoniaceae		9.47712	87	Santiago & Wright 2007	Amax obtained from Amass / SLA				91.8
79º 58' W	Cayaponia granatensis	Cucurbitaceae		10.838	97	Santiago & Wright 2007	Amax obtained from Amass / SLA				89.5
	Doliocarpus dentatus	Dilleniaceae		9.2688	90	Santiago & Wright 2007	Amax obtained from Amass / SLA				97.1
	Fridericia schumanniana	Bignoniaceae		10.643	96	Santiago & Wright 2007	Amax obtained from Amass / SLA				90.2
	Heisteria scandens	Olacaceae		9.72346	109	Santiago & Wright 2007	Amax obtained from Amass / SLA				112.1
	Maripa panamensis	Convolvulaceae		6.93598	91	Santiago & Wright 2007	Amax obtained from Amass / SLA				131.2
	Paullinia fibrigera	Sapindaceae		16.2429	115	Santiago & Wright 2007	Amax obtained from Amass / SLA				70.8
	Pleonotoma variabilis	Bignoniaceae		9.86267	79	Santiago & Wright 2007	Amax obtained from Amass / SLA				80.1
	Tontelea ovalifolia	Celastraceae		13.745	69	Santiago & Wright 2007	Amax obtained from Amass / SLA				50.2
	Apeiba membranacea	Malvaceae		6.67667	89	Santiago & Wright 2007	Amax obtained from Amass / SLA				133.3
	Aspidosperma desmanthum	Apocynaceae		9.78756	64.5	Santiago & Wright 2007	Amax obtained from Amass / SLA				65.9
	Brosimum utile	Moraceae		8.81443	68.4	Santiago & Wright 2007	Amax obtained from Amass / SLA				77.6
	Calophyllum longifolium	Calophyllaceae		8.93764	38.7	Santiago & Wright 2007	Amax obtained from Amass / SLA				43.3
	Carapa guianensis	Meliaceae		9.8783	48.7	Santiago & Wright 2007	Amax obtained from Amass / SLA				49.3
	Cecropia insignis	Urticaceae		6.3522	90.9	Santiago & Wright 2007	Amax obtained from Amass / SLA				143.1
	Cecropia obtusifolia	Urticaceae		7.61117	267	Santiago & Wright 2007	Amax obtained from Amass / SLA				350.8
	Dussia munda	Fabaceae		8.4121	89	Santiago & Wright 2007	Amax obtained from Amass / SLA				105.8
	Jacaranda copaia	Bignoniaceae		6.14702	97	Santiago & Wright 2007	Amax obtained from Amass / SLA				157.8
	Lonchocarpus heptaphyllus	Fabaceae		6.70554	69	Santiago & Wright 2007	Amax obtained from Amass / SLA				102.9
	Manilkara bidentata	Sapotaceae		7.4359	58	Santiago & Wright 2007	Amax obtained from Amass / SLA				78
	Miconia minutiflora	Melastomataceae		6.5698	104	Santiago & Wright 2007	Amax obtained from Amass / SLA				158.3
	Nectandra purpurea	Lauraceae		9.23913	68	Santiago & Wright 2007	Amax obtained from Amass / SLA				73.6
	Ochroma pyrmidale	Malvaceae		6.89809	155	Santiago & Wright 2007	Amax obtained from Amass / SLA				224.7
	Oenocarpus mapora	Arecaceae		13.1075	89	Santiago & Wright 2007	Amax obtained from Amass / SLA				67.9
	Pourouma bicolor	Urticaceae		6.33484	70	Santiago & Wright 2007	Amax obtained from Amass / SLA				110.5
	Simarouba amara	Simaroubaceae		7.25191	57	Santiago & Wright 2007	Amax obtained from Amass / SLA				78.6
	Socratea exorrhiza	Arecaceae		8.86571	68	Santiago & Wright 2007	Amax obtained from Amass / SLA				76.7
	Tapirira guianensis	Anacardiaceae		7.70065	71	Santiago & Wright 2007	Amax obtained from Amass / SLA				92.2
	Trema micrantha	Cannabaceae		7.48379	127	Santiago & Wright 2007	Amax obtained from Amass / SLA				169.7
	Vochysia ferruginea	Vochysiaceae		6.34463	88	Santiago & Wright 2007	Amax obtained from Amass / SLA				138.7
Yakushidake	Actinidia arguta	Actinidiaceae			174	Ichihashi et al. 2009
Japan	Akebia trifoliata	Lardizabalaceae			198	Ichihashi et al. 2009
21º 09' N	Celastrus orbiculatus	Celastraceae			210	Ichihashi et al. 2009
99º 58' E	Hedera rhombea	Araliaceae			102	Ichihashi et al. 2009
	Kadsura japonica	Schisandraceae			150	Ichihashi et al. 2009
	Schisandra repanda	Schisandraceae			367	Ichihashi et al. 2009
	Schizophragma hydrangeoides	Hydrangeacee			374	Ichihashi et al. 2009
	Stauntonia hexaphylla	Lardizabalaceae			88	Ichihashi et al. 2009
	Trachelospermum asiaticum	Apocynaceae			81	Ichihashi et al. 2009
	Betula grossa	Betulaceae			143	Ichihashi et al. 2009
	Quercus crispula	Fagaceae			138	Ichihashi et al. 2009
Gamboa	Gouania lupuloides	Rhamnaceae		11.18		Cernusak et al. 2008
Panama	Mikania leiostachya	Asteraceae		11.06		Cernusak et al. 2008
9º 07' N	Stigmaphyllon hypargyreum	Malpighiaceae		16.94		Cernusak et al. 2008
79º 42' W	Clusia minor	Clusiaceae		12.12		Cernusak et al. 2008
	Hyeronima alchorneoides	Phyllanthaceae		11.06		Cernusak et al. 2008
	Luehea seemannii	Malvaceae		11.77		Cernusak et al. 2008
	Platymiscium pinnatum	Fabaceae		12.35		Cernusak et al. 2008
	Swietenia macrophylla	Meliaceae		10.82		Cernusak et al. 2008
	Tabebuia rosea	Bignoniaceae		10		Cernusak et al. 2008
Beltsville	Toxicodendron radicans	Anacardiaceae		5.5		Carter & Teramura 1988
USA	Clematis virginiana	Ranunculaceae		12.9		Carter & Teramura 1988
39º 01' N	Smilax rotundifolia	Smilacaceae		8		Carter & Teramura 1988
76º 55' W	Vitis vulpina	Vitaceae		11.1		Carter & Teramura 1988
	Parthenocissus quinquefolia	Vitaceae		7.8		Carter & Teramura 1988
	Acer saccharinum	Sapindaceae		8.84		Bunce 1992
	Quercus michauxii	Fagaceae		4.48		Bunce 1992
						REFERENCES
						Bunce JA. 1992. Plant, Cell and Environment 15, 541-549.
						Cai ZQ et al. 2007. Annals of Botany 100, 831-838.
						Cai ZQ et al. 2009. Oecologia 161, 25-33.
						Carter GA & Teramura AH. 1988. American Journal of Botany 75, 1011-1018.
						Cernusak LA et al. 2008. Plant Physiology 148, 642-659.
						Gianoli E et al. 2012. PLoS ONE 7(6), e38831.
						Ichihashi R et al. 2009. Ecological Research 24, 393-403.
						Lusk CH. 2002. Oecologia 132, 188-196.
						Lusk CH & Del Pozo A. 2002. Austral Ecology 27, 173-182.
						Santiago LS & Wright SJ. 2007. Functional Ecology 21, 19-27.
						Selaya NG & Anten NPR. 2008. Functional Ecology 22, 30-39.
						Zhu SD & Cao KF. 2009. Plant Ecology 204, 295-304.
						Zhu SD & Cao KF. 2010. Oecologia 163, 591-599.
